# Supplementary material for: Higher central fat and poor self-body image in short-stature overweight/obese women living in Brazilian shantytowns
Source: PeerJ. 2016 Oct 6;4:e2547. doi: 10.7717/peerj.2547 (PMC5068392; doi:10.7717/peerj.2547)
Supplement: Supplemental Information 1 [file peerj-04-2547-s001.xlsx]

## Sheet: Plan1
Age	Weight	Height	BMI	CurrentImage	IdealImage	DiscrepancyScore	BMR	Fat mass	lean mass	WC	HC	WHR	WHtR	Schooling	Unemployed	Benefits	Wage	Children	Smoking	Alcohol	Coated Wall	Married	Public Water	Sewage system	Coated floor	Internet	Glucose	Cholesterol	HDL	LDL	TAG	ALT	AST	GGT	Albuminuria	t3	t4	TSH	Cystatin	Insulin	SBP	DBP
34	65.2	152.4	28.07	4	2	2	1405	18.5	46.7	80	107.5	0.74	0.52	7	1	1	622	3	1	1	1	2	1	1	1	2	72	176	33	107.8	176	21	18	33	5.5	1.25	8.76	1.01	0.97	3.9	112	71
43	68.6	152	29.69	7	1	6	1396	28	40.4	95	113	0.84	0.63	2	2	2		2	2	2	2	5	1	1	2	2	78	215	64	127	120	14	17	29	7.9	1.13	7.41	1.42	0.75	8.7	107	87
25	65	150	28.89	4	4	0	1440	24.8	40.2	90	112	0.8	0.6	4	1	1	466	3	1	1	1	5	1	2	2	2	87	142	43	87	60	16	14	22	3.1	1.2	7.58	0.61	0.86	7.3	108	64
28	57.3	150	25.47	6	4	2	1352	18.1	39.2	86.4	96.1	0.9	0.58	6	2	1	1522	3	2	2	2	5	1	1	1	2	74	206	40	139	135	20	26	29	5.1	1.12	7.67	1.9	0.48	18.9	115	67
38	66.8	152	28.9	4	3	1	1400	23.3	43.5	82	101	0.81	0.54	1	1	1	616	6	2	2	2	1	1	1	2	2	64	249	47	178	120	12	22	25	4.4	1.25	9.84	2.43	0.76	7.8	136	84
32	67.2	152	29.09	8	3	5	1432	25	42.2	97	108	0.9	0.64	4	1	1	466	3	2	2	1	5	1	1	1	1	74	169	48	91.8	146	18	24	38	8.5	0.99	8.53	1.56	0.55	10.8	123	84
27	68.5	152	29.65	7	5	2	1468	28.1	40.4	101	109	0.93	0.66		2	2			2	2	2	2	2	2	2	2	74	219	46	138.4	173	52	29	20	22	0.94	8.52	1.24	0.63	9.9	126	89
41	59	146	27.68	5	3	2	1300	19.7	39.3	88	98	0.9	0.6	3	2	1	570	3	2	1	1	1	1	1	2	2	71	143	35	90	90	14	21	24	5.2	1.12	13.17	0.34	0.58	5.3	137	86
32	61.5	150.7	27.08	5	4	1	1359	21.4	38.6	82	104	0.79	0.54	8	1	1	1000	3	2	2	1	5	1	1	1	2	93	175	47	115.2	64	58	41	24	7.3	1.29	9.55	1.78	0.68	3.2	110	61
36	51.4	139.5	26.41	8	3	5	1232	13.1	37.6	91	87	1.05	0.65	3	1	1	860	3	2	1	1	3	1	1	1	2	86	227	51	140.6	177	27	30	57	24	1.4	8.46	0.88	0.6	4.6	99	58
24	65.7	152	28.44	4	4	0	1478	25.5	42.8	106	95	1.12	0.7	6	2	1	362	2	2	2	2	5	1	1	1	2	73	237	55	145.8	181	15	22	20	3.7	1.07	10.04	1.09	0.5	13.7	121	83
27	66.2	151	29.03	5	4	1	1444	23.8	42.4	79.9	101.5	0.79	0.53	4	1	1	220	3	2	2	1	5	1	1	2	2	65	247	53	178.6	77	24	25	42	15	1.12	7.39	1.1	0.67	7.9	132	82
39	62.4	145.9	29.31	7	4	3	1341	21.7	40.8	86.5	107	0.81	0.59	11	2	2	2034	2	2	1	1	1	1	1	1	1	90	195	44	130.4	103	20	29	30	4.4	0.99	8.58	0.87	0.57	6.8	122	77
33	60.3	151	26.4	6	3	3	1359	19.5	40.8	81	100	0.81	0.54	11	2	1	1350	1	2	1	2	5	1	1	2	2	75	227	58	157.6	57	30	31	36	6.8	1.48	7.58	1.52	0.49	7.8	116	73
27	60	148	27.39	6	5	1	1382	19.6	41.3	85	101	0.84	0.57	4	1	1	1108	5	2	2	2	1	1	1	2	2	72	177	44	119.8	66	22	35	29	7	1.23	13.1	0.92	0.53	1.5	99	60
33	63.2	148	28.85	6	4	2	1385	21.8	41.8	87	107	0.81	0.59	6	2	1	436	6	2	2	1	5	1	1	2	2	82	209	48	143.2	89	21	24	21	29.8	1.25	5.96	4.19	0.57	7.8	103	64
32	65.5	152.8	28.05	5	4	1	1396	19.6	43.9	83	102	0.81	0.54	11	2	2	678	2	2	1	1	2	1	1	1	2	78	145	45	84.6	77	17	26	16	4.5	0.96	10.4	1.47	0.73	4.3	117	70
23	67.1	151	29.43	6	3	3	1471	23.4	43.7	86	111	0.77	0.57	10	2	1	322	3	2	2	1	4	1	1	1	2	71	116	63	67.4	42	27	30	36	10	0.64	7.47	1.31	0.58	5.2	130	82
35	70	152.8	29.98	5	3	2	1436	25.4	43.7	87	103	0.84	0.57	7	1	2	678	1	2	2	1	5	1	1	1	2	89	219	55	136	140	22	29	41	4.5	1.14	9.61	0.87	0.57	10	131	81
37	66.6	152	28.83	4	1	3	1403	24.9	41.7	88	103	0.85	0.58	7	2	1	1500	2	2	2	1	2	1	1	1	1	70	186	48	111.8	131	15	16	49	6	1.08	6.99	3.38	0.61	14.4	120	67
45	62	149.5	27.74	5	3	2	1315	22.4	39.6	83.5	95	0.88	0.56	5	2	1	902	1	2	2	1	5	1	1	2	2	81	192	52	115.4	123	18	22	33	4.9	1.08	8.4	1.51	0.72	8.9	155	95
42	66	149	29.73	7	4	3	1368	24.2	41.8	89	105	0.85	0.6	10	2	2	680	2	2	2	1	5	1	1	1	1	100	228	45	157.8	126	12	20	32	5.1	0.92	9.08	1.16	0.6	5.9	131	76
31	65.6	151.4	28.62	7	4	3	1418	25.2	40.3	90.7	96.5	0.94	0.6	2	2	1	212	2	2	2	1	5	1	1	2	2	81	204	37	136.8	151	15	21	23	12.6	1.29	10.01	1.01	0.63	15.1	138	82
21	57.7	144.5	27.63	8	1	7	1375	16.2	41.3	79	91	0.87	0.55	5	2	1	584	3	2	1	1	1	1	1	1	2	68	182	49	116.4	83	15	20	30	11	2.24	14.19	0.7	0.84	7.3	112	68
28	72.7	162	27.7	6	4	2	1522	26	46.7	78.5	109	0.72	0.48		2	2			2	2	2	2	2	2	2	2	75	186	52	105.8	141	13	22	25	8.6	2.04	11.26	2.19	0.55	15.9	109	58
37	88.8	171	30.4	6	4	2	1651	40.3	48.5	107	120	0.89	0.62	11	1	1	560	3	2	1	1	1	1	1	2	2	66	125	59	57.8	41	17	16	33	4.07	1.05	9.7	3.43		5.9	117	76
40	66.4	159	26.26	5	4	1	1488	23	43.4	78	96	0.81	0.49	4	1	1	812	2	2	1	2	5	1	1	2	2	68	239	42	159	190	26	29	83	4.1	1.27	12.38	0.89	0.68	7.5	108	67
24	66.2	163	24.92	5	3	2	1480	22.6	43.6	84	95	0.88	0.52		2	2			2	2	2	2	2	2	2	2	70	126	49	66	55	32	31	40	35	0.97	7.96	2.65	0.56	9.5	104	61
29	70.9	165.7	25.82	5	3	2	1502	23.8	47.1	82	105	0.78	0.49	2	2	1	198	4	2	2	2	1	1	1	2	2	89	159	51	99.6	42	16	17	23	2.7	1.13	7.1	1.37	0.82	9.3	97	58
33	71.5	162	27.24	6	2	4	1486	27.4	44	93	102.5	0.91	0.57	4	2	1	1216	3	2	2	2	5	1	1	2	2	80	208	52	134.2	109	12	27	30	4.9	1.51	9.21	0.49	0.9	10.2	130	88
32	69.1	158	27.68	8	3	5	1461	25.6	43.5	92	101	0.91	0.58		2	2			2	2	2	2	2	2	2	2	83	208	32	129.8	231	20	18	25	16.5	1.47	9.23	1.97	0.72	10	119	76
42	76.2	160.5	29.58	9	3	6	1486	30	46.2	87	107.3	0.81	0.54	4	2	1	1108	2	2	2	2	1	1	1	2	1	82	172	44	108	100	13	28	15	12.9	1.23	11.7	0.9	0.58	5.1	154	102
28	74.4	170.4	25.62	5	3	2	1553	25.9	48.5	83.5	105	0.8	0.49	7	1	1	322	3	2	1	2	2	1	1	2	2	70	181	52	117.6	57	11	19	19	17.5	1.15	9.05	1.07	0.59	3.2	135	94
19	72	161	27.8	4	3	1	1554	24.3	47.7	86.5	107.2	0.81	0.53	10	2	1	2000	0	2	2	1	2	2	1	1	1	62	109	36	61	60	13	22	28	8.4	1.07	11.9	1.37		9.4	115	71
32	63.4	159.5	24.92	4	4	0	1408	21.4	42	84	102	0.82	0.53	3	2	2	670	1	2	2	1	1	1	1	1	2	73	118	33	60.2	124	30	22	110	4.3	1.49	8.2	2.38		4.5	133	77
29	73.2	163	27.55	6	3	3	1524	28.3	44.9	89	108	0.82	0.55	8	2	1	1526	3	2	2	2	5	1	1	2	2	62	176	48	117.6	52	13	33	52	5.2	1.33	11.91	0.47	0.54	4.1	107	67
26	78	163.3	29.25	6	4	2	1569	31.3	45.3	91	111	0.82	0.56	11	1	2	1600	0	2	2	1	2	1	1	1	1	126	245	36	161	240	97	108	111	9	1.37	9.4	2.93	0.68	9.3	133	82
36	82.5	166	29.9	6	4	2	1586	34.2	48.3	95	113	0.84	0.57	11	2	2	878	2	2	1	1	4	2	1	1	2	93	226	46	104.8	376	34	35	48	46.2	1.43	8.34	1.04	0.66	18.9	133	80
30	69.2	161	26.7	5	3	2	1486	25.7	44.4	86	103	0.83	0.53	11	2	1	402	1	2	1	1	1	2	2	1	2	81	194	61	115.2	89	20	24	23	5.6	1.15	8.7	1.23	0.82	7.9	120	74
27	65.2	160	25.47	2	3	-1	1451	22	43.2	78	101	0.77	0.49	11	2	2	678	2	2	2	1	1	1	1	1	2	66	247	50	144.6	262	32	25	57	3.7	1.63	12.7	6.83	0.69	6.2	104	57
34	79.5	165	29.2	5	3	2	1561	30.6	48.5	87	112.5	0.77	0.53	13	2	2	302	0	2	1	2	2	1	1	1	2	76	197	63	109.6	122	22	27	43	7.6	0.97	9.52	0.57	0.61	6.7	116	67
41	81.5	165	29.93	6	5	1	1562	37.5	45.2	103	110.5	0.93	0.62	8	1	1	1600	2	2	2	1	1	1	1	2	2	72	207	48	136.6	112	12	28	14	8.6	1.47	11.9	0.85	0.8	6.9	112	85
44	64.4	158.5	25.63	5	4	1	1357	23.1	40.8	85.5	101.5	0.84	0.54	11	2	2	2000	1	2	2	1	5	1	1	1	2	93	173	58	101	70	25	27	23	4.7	0.93	9.86	1.81	0.7	6.9	121	70
29	69.3	161.5	26.57	4	3	1	1478	25.5	43.5	82	104	0.79	0.51	10	1	1	1666	3	2	1	2	5	1	1	2	2	79	154	62	67.8	121	20	28	25	8.6	1.32	8.41	0.91	0.54	16.2	117	66
26	68.9	158.7	27.36	7	4	3	1478	24.2	43.7	85	109	0.78	0.54	5	2	1	1766	4	2	1	2	5	1	1	2	2	64	164	67	65.8	156	12	25	17	4.8	1.67	12.86	0.59	0.63	4.2	120	82
34	77.6	164	28.85	5	4	1	1546	33.5	44.3	94	112	0.84	0.57	11	1	1	836	3	2	2	1	1	1	1	1	1	73	200	41	119.2	199	30	28	50	5.5	1.13	8.72	1.05	0.61	10.2	121	77
25	75	160	29.3	5	4	1	1550	28.4	46.2	88.5	112	0.79	0.55	8	2	1	1020	1	2	1	1	5	1	2	1	2	80	149	63	74.6	57	12	24	47	5.8	1.66	10.26	1.68	0.57	7.4	118	73
40	79.1	166	28.71	5	3	2	1534	33.9	45.2	100	102.5	0.98	0.6	9	1	1	844	5	2	2	1	5	1	1	1	2	118	251	54	163.8	166	27	30	41	24.2	1.05	9.98	1.24	0.55	11.9	155	98
27	74.5	151	32.67	6	3	3	1523	29.5	45	96	107	0.9	0.64	6	2	1	1200	1	2	1	1	1	1	1	1	2	65	157	37	99.4	103	21	23	41	7.8	1.01	10.27	1.03	0.7	5	126	70
36	70.3	153	30.03	6	3	3	1445	28.8	41.5	88	109	0.81	0.58	6	2	1	1116	2	2	2	2	1	1	1	1	2	71	227	54	148.6	122	10	16	40	5.1	0.97	12.01	1.38	0.55	11.9	133	79
28	76	151.5	33.11	8	4	4	1517	30.8	43.5	98.5	118.5	0.83	0.65	2	2	1	412	3	2	2	2	2	1	1	2	2	74	247	45	170.6	157	43	37	67	8	1.17	8.92	1.3	0.65	11.8	125	77
29	91.5	152	39.6	7	4	3	1679	40.5	51	110	124	0.89	0.72	1	2	1	198	5	2	2	2	5	1	1	2	2	74	237	39	133.4	323	14	22	49	10.9	1.04	8.74	1.32	0.71	6.2	163	98
45	84.7	143	41.42	5	4	1	1522	45	39.7	113	119	0.95	0.79	8	1	2	1340	1	2	2	1	2	1	1	2	2	70	194	64	110	100	26	23	33	6.2	0.95	7.51	2.02	0.8	6.5	124	69
25	71.8	150	31.91	6	4	2	1505	26.9	44.9	91.8	107.3	0.86	0.61	3	1	1	844	3	2	2	1	5	1	2	1	2	80	158	37	91	150	13	15	20	4.9	1.5	11.56	1.56	0.74	10.2	114	65
45	72.5	151	31.8	7	4	3	1420	27.1	45.4	101	112	0.9	0.67	3	2	1	470	3	2	1	1	5	1	1	1	2	77	194.2	55.2	109.1	94.2	19.8	25.7	37.1	9	1.15	9.2	1.7	0.66	10.8	102	71
27	84	149	37.84	7	3	4	1611	37.7	46.3	109	118	0.92	0.73	5	2	1	844	2	2	1	1	5	1	1	2	2	71	170	36	102.8	156	16	23	29	10.1	1.12	9.93	1.13	0.7	19.8	147	80
33	79	151	34.65	7	4	3	1548	34.5	44.5	93	118	0.79	0.62	2	2	1	700	2	2	2	2	5	1	1	2	2	77	140	48	75.4	83	21	23	26	5.5	1.08	8.25	1.86	0.66	7.4	120	79
24	77.9	146.5	36.3	8	2	6	1561	32.5	45.4	92	121	0.76	0.63	11	2	1	1250	2	2	2	1	5	1	1	1	2	62	211	61	115.4	173	24	30	55	5.5	1.59	9.47	3.58	0.84	7.3	108	77
33	74.4	150	33.07	7	4	3	1492	31	43.4	94	112	0.84	0.63	8	1	1	450	3	2	2	2	5	2	1	2	2	72	140	49	80.2	54	12	20	22	12.3	1.14	10.45	1.19	0.71	9.5	116	65
23	97.8	152	42.33	8	5	3	1768	45.9	51.9	111	128	0.87	0.73	8	1	1	1034	3	2	2	2	1	1	1	2	2	60	239	55	101.4	413	16	22	26	13.2	1.32	9.91	3.53	0.8	14.6	132	85
20	85.7	145.6	40.43	6	3	3	1653	35.7	50	91	104	0.88	0.63	5	2	1	960	1	2	2	1	5	1	1	2	2	68	159	38	96.2	124	21	19	66	4.1	1.3	9.5	0.97	0.7	16.4	137	93
44	71.8	151	31.49	6	2	4	1418	30.4	41.4	95	106.5	0.89	0.63	11	2	1	846	2	2	2	2	1	1	1	2	2	81	237	39	174.6	117	10	20	38	6.9	1.19	9.85	1.37	0.81	7.9	120	72
40	70.8	146.2	33.12	3	1	2	1406	26.2	43.4	100	107	0.93	0.68	1	1	1	1622	6	2	2	1	5	1	1	1	2	86	142	39	70.4	163	16	28	18	14	1.22	8.7	1.52	0.88	6.9	157	105
36	86	151.5	37.47	7	1	6	1571	35.4	48.5	109	119	0.92	0.72	11	1	1	702	2	2	1	1	2	2	1	1	2	78	248	55	176.2	84	25	38	24	10.7	1.23	9.2	3.14	0.56	4.5	106	54
24	67	149	30.18	8	6	2	1462	26.2	40.8	93.5	103	0.91	0.63	4	2	2	1400	3	2	1	1	5	2	1	1	1	80	152	57	83.8	56	15	29	20	5.2	1.67	9.12	1.67	0.55	9.3	135	86
30	73.4	152	31.77	7	4	3	1501	27	46.4	92	114.5	0.8	0.61	11	2	1	600	4	2	1	2	1	1	1	1	2	80	150	44	94.6	57	16	24	39	8.8	1.02	7.05	0.72	0.53	7.8	114	74
28	67.4	147.5	30.98	7	4	3	1443	22.3	45.1	92.5	108	0.86	0.63	6	1	1	1600	4	2	2	1	1	1	1	2	1	65	177	55	102.2	99	17	18	22	6.6	1.06	9.81	1.03	0.7	3.5	130	88
31	81.6	152	35.32	7	5	2	1575	32.6	49	93	107	0.87	0.61	1	1	1	198	4	1	1	1	5	1	2	2	2	78	181	41	128.4	58	10	15	38	9.8	1.4	8.76	1.75	0.76	7.7	112	67
33	74.7	148.5	33.87	8	1	7	1475	28.3	44.7	106	107	0.99	0.71	2	2	1	602	1	2	2	1	5	1	1	1	2	75	179	46	107.4	128	18	24	26	12.2	0.95	8.35	1.81	0.7	16.6	120	79
32	103.4	152	44.75	7	5	2	1779	50.6	52.8	116	132	0.88	0.76	11	2	1	802	1	2	2	1	1	1	1	1	2	72	240	54	150.8	176	15	26	38	4	1.07	7.94	3.33	0.75	20.1	130	82
31	69.4	150.2	30.76	6	4	2	1440	25.4	42.8	84	110	0.76	0.56	5	2	1	1522	3	2	1	1	1	1	1	1	2	77	172	55	104.4	63	10	22	20	13.1	1.14	8.76	2.21	0.53	5	113	73
32	76.2	150	33.87	6	3	3	1514	29.7	46.5	102	111	0.92	0.68	2	2	1	800	2	2	2	2	1	1	1	1	2	84	176	52	67.4	283	18	22	51	9.6	0.9	7.82	3.04	0.68	12	126	80
25	84.1	151	36.88	6	4	2	1625	37.2	46.9	106	116.5	0.91	0.7	4	2	1	1398	3	2	2	1	1	1	2	2	2	71	188	50	117.4	103	28	29	61	6.6	1.39	14.17	2.05	0.64	10.3	138	82
39	69	148.6	31.25	7	5	2	1404	27.1	41.9	105	106	0.99	0.7	3	1	1	328	4	2	1	2	4	1	1	2	2	77	319	53	206.6	297	23	24	58	14.6	1.18	8.37	1.23	0.48	10	169	112
41	71.6	150.5	31.61	5	1	4	1428	28	43.6	97	104	0.93	0.64	2	1	2	1300	3	2	2	1	1	1	1	1	2	77	199	48	125.6	127	16	25	34	10.6	1.36	13.13	1.48	0.66	8.6	111	72
39	84.6	146	39.69	8	4	4	1547	37.6	46.4	126	104	1.21	0.86	3	1	1	690	7	2	2	2	1	1	1	2	2	80	168	44	103.6	102	19	20	40	5.2	1.32	10.74	1.87	0.79	20.2	114	72
33	61.9	139.5	31.81	6	4	2	1350	21.7	40.2	94	103	0.91	0.67	5	1	1	844	3	2	2	1	1	1	1	1	2	65	211	55	127.8	141	18	26	35	4.8	1.37	8	2.52	0.83	16.5	117	74
33	70.6	151.5	30.76	6	4	2	1437	22.2	46.4	86	106	0.81	0.57	11	2	1	1538	2	2	1	2	1	1	1	2	1	86	134	32	74.4	138	28	31	36	33.1	0.86	9.1	3.66	0.73	6.7	112	75
26	69	148.4	31.33	5	4	1	1462	24.8	43.8	87	104	0.84	0.59	1	2	1	502	2	2	2	2	2	1	1	2	2	78	143	46	68.6	141	17	28	33	3.9	1.59	8.88	1.41	0.54	11.9	112	61
37	80.2	151	35.17	7	4	3	1531	32.6	47.6	98	117	0.84	0.65	11	1	2	3000	1	2	2	1	1	1	1	2	1	71	232	55	154	115	16	20	103	6.5	0.97	11	0.65	0.71	8.6	120	71
31	75.2	158	30.1	9	1	8	1516	30.2	44.1	89	108	0.82	0.56	5	1	1	836	3	2	2	1	1	1	1	2	2	69	189	63	115.4	53	12	18	38	11.3	1.45	8.16	0.56	0.57	6.6	125	72
21	104.8	160	40.94	8	5	3	1859	47.5	57.3	100	132	0.76	0.63	5	2	2	1500	2	2	2	2	5	1	1	2	1	72	194	66	112.2	79	33	20	78	4.9	2.4	12.77	1.25	0.77	7.6	131	74
32	89.4	162	34.06	5	2	3	1663	40.2	49.2	102	118	0.86	0.63	5	1	2	678	1	2	2	1	1	1	1	2	2	71	222	59	146	85	12	13	40	4.9	0.98	11.01	1.4	0.61	8.4	111	59
28	101	167	36.21	6	3	3	1803	45.1	55.9	102	128	0.8	0.61	8	2	1	1004	2	2	1	1	5	1	1	1	2	72	133	47	63.6	112	18	21	41	6.2	1.07	9.01	1.37	0.96	19.1	144	80
19	84.6	163	31.84	6	5	1	1681	33	51.7	93	114	0.82	0.57	8	2	2	830	0	2	1	1	5	1	1	2	2	70	225	56	152.4	83	13	15	30	4.8	1.07	9.32	1.73	0.68	9.2	115	62
22	112.5	161	43.4	9	5	4	1930	55.5	57	124	132	0.94	0.77	9	2	1	1066	1	2	2	1	5	2	1	1	2	71	183	35	123	125	82	35	153	8.89	1.21	11.5	1.1		15.5	129	82
29	89.9	164	33.43	8	3	5	1671	38.5	49.9	103	109	0.94	0.63	11	1	2	1360	2	2	2	1	1	1	1	1	2	93	184	37	95.4	258	33	35	62	4.6	1.47	12.21	1.73	0.6	16.3	124	71
38	105.8	162	40.3	8	5	3	1793	48	57.8	119	130	0.92	0.73	11	2	1	724	6	2	2	2	1	2	1	2	2	69	188	55	106	135	21	22	49	3.62	0.94	9.4	3.71		6.3	126	82
24	75.6	171	26	6	4	2	1585	29.5	46.1	99	111	0.89	0.57	11	2	2	1200	0	2	2	1	2	1	1	1	1	76	181	36	128	85	13	14	15	3.79	1.2	9.8	1.96		9	116	71
20	97	163	36.5	7	4	3	1794	41.7	55.3	120	124	0.97	0.73	3	2	1	826	1	2	2	1	5	1	1	1	1	69	156	44	97.6	72	74	41	20	63.57	1.2	10.8	0.91		3.7	122	79
26	105.2	159.5	41.35	8	5	3	1835	49.4	55.3	113	128	0.88	0.71	11	2	1	800	1	2	2	2	5	1	1	2	2	84	238	57	144.6	182	20	26	47	5.3	1.3	10.19	1.35	0.49	13.7	135	80
27	103.3	163	38.88	7	5	2	1822	48.2	55.1	113	123.5	0.91	0.69	2	2	2	850	2	2	1	2	5	1	1	2	2	67	171	30	107.2	169	15	30	22	9	1.07	11	1.16	0.9	16.6	142	79
32	91.2	161	35.18	8	5	3	1667	41	49.2	99	125	0.79	0.61	11	1	1	804	2	2	2	1	1	1	1	1	1	86	206	54	128.2	119	11	18	24	4.5	1.12	8.8	6.46	0.72	4.3	114	68
29	84.6	159	33.46	7	2	5	1626	37.1	47.5	93	120	0.78	0.58	1	1	1	492	3	1	2	1	5	1	1	1	2	75	176	41	108.6	132	56	33	39	13.6	1.44	8.82	2.06	0.79	8.8	107	70
32	74.8	157.8	30.03	5	3	2	1504	28.8	44.8	92	110	0.84	0.58	8	2	1	1872	3	2	2	2	1	1	1	2	2	73	241	59	154	140	18	23	28	8.7	0.81	8.1	1.2	0.53	11.3	125	78
19	119.3	163	44.9	8	5	3	1981	59.3	56.9	125	134	0.93	0.77	14	1	1	3500	0	2	2	1	2	2	1	1	1	90	182	49	104	145	19	21	31	4.9	1.15	10.6	1.67	0.69	15.5	130	79
31	94.3	173	31.51	7	5	2	1709	39.7	52	94	125	0.75	0.54	11	1	1	710	2	2	1	1	1	2	2	1	1	94	178	53	111	70	11	22	20	10.3	1.17	15.8	0.47	0.68	4.8	116	70
30	123.7	164	45.99	9	3	6	2032	62	61.5	125	132	0.95	0.76	8	2	2	678	2	2	2	1	5	1	1	1	1	71	182	46	85.4	253	17	20	57	11.2	1.4	10.08	1.41	0.66	11	149	86
29	86.2	160.5	33.46	5	3	2	1643	38.5	47.7	96	118	0.81	0.6	7	2	1	230	4	1	1	2	2	1	1	1	2	70	144	31	85.4	138	37	26	69	7.2	1.27	9.89	1	0.74	13	112	70
26	99	165	36.36	7	5	2	1789	44.6	54.4	97	120	0.81	0.59	8	2	1	634	2	2	2	1	1	1	1	1	2	69	134	32	76.2	129	16	15	32	9.8	1.08	9.38	1.13	0.66	18.8	116	65
27	87.8	161.2	33.79	6	4	2	1656	39.2	47.4	98	119	0.82	0.61	9	2	1	1522	3	2	2	1	5	1	1	1	1	78	174	42	100.6	157	15	23	23	6.4	1.24	7.28	0.71	0.7	12.1	113	66
45	78	160	30.47	6	4	2	1489	31.9	46.1	100	103.5	0.97	0.63	4	2	1	812	2	2	2	2	5	1	1	1	2	123	205	65	117.4	113	28	30	57	9	1.1	7.63	0.72	0.54	7.8	154	93
41	102	156.5	41.65	8	4	4	1775	51.3	50.9	115	128	0.9	0.73	8	2	1	134	2	2	2	1	1	1	1	2	2	73	142	42	59.2	204	23	22	60	6.9	0.93	8.71	2.55	0.79	30.3	128	84
31	110.6	167	39.66	7	5	2	1876	53.8	56.3	110	135	0.81	0.66	11	1	2	1200	2	2	2	1	1	1	1	1	1	75	176	52	102.4	108	15	20	30	6.1	1.22	11.6	4.03	0.85	8.9	133	83
46	88.5	159	35	9	5	4	1584	41.1	47.4	111.5	115	0.97	0.7	1	1	2	2000	3	2	2	1	1	2	1	1	2	96	230	53	156.2	104	77	28	67	6.88	1.21	11.1	1.52		14.5	127	82
24	94.2	158	37.73	7	5	2	1739	36.6	57.6	101	115	0.88	0.64	7	2	1	880	2	2	1	1	5	1	1	1	1	76	183	35	105	215	11	20	28	9.6	1.18	7.75	1.57	0.7	20.1	129	82
27	120.4	162	45.88	9	2	7	1984	63.1	57.3	121.4	145.5	0.83	0.75	5	2	1	832	3	2	2	2	1	1	1	1	2	85	148	60	65.6	112	19	5	15	12.3	0.93	8.49	2.75	0.68	4.6	122	72
22	78.2	161.2	30.09	7	4	3	1601	31.8	46.4	92	107.5	0.86	0.57	7	1	1	890	1	2	2	2	1	1	1	2	2	88	173	69	86.8	86	25	23	33	3.2	0.83	8.78	3.23	0.72	58.4	107	55
35	102.3	169	35.82	8	4	4	1786	49.7	52.6	118	115	1.03	0.7	1	1	1	846	2	2	2	2	5	1	1	2	2	74	201	38	116.8	231	25	28	48	8.9	1.25	10.67	0.45	0.72	18.5	130	80
33	88	166	31.93	9	4	5	1653	36.6	51.4	103	117.5	0.88	0.62	4	2	1	428	4	2	2	2	2	1	1	2	1	78	173	51	95.6	132	10	18	22	12.3	1.21	9.3	1.29	0.61	7.7	111	71
29	84.4	164	31.38	7	3	4	1638	34.8	49.6	101	111	0.91	0.62	8	2	1	1000	3	2	2	2	5	1	1	1	2	75	193	47	126.4	98	25	26	39	6	1.29	10.42	5.04	0.7	14.2	114	67
35	92.3	162.3	35.04	7	4	3	1664	41	49.9	98	114	0.86	0.6	10	2	1	696	3	2	2	2	1	1	1	2	2	96	205	41	130	170	19	29	25	16.2	1.08	9.89	1.07	0.75	23.4	118	70
32	80	163	30.11	7	4	3	1575	31.9	48.1	94	109	0.86	0.58	7	2	1	534	2	2	2	1	1	1	1	1	1	77	220	36	138.2	229	10	18	25	4.2	0.92	10.33	0.92	0.62	12.5	118	70
